# Supplementary material for: Comparative Structural Analysis of Different Mycobacteriophage-Derived Mycolylarabinogalactan Esterases (Lysin B)
Source: Biomolecules. 2019 Dec 27;10(1):45. doi: 10.3390/biom10010045 (PMC7022511; doi:10.3390/biom10010045)
Supplement: Supplementary file 1 [file biomolecules-10-00045-s001.zip]

Archive with 25 entries (22 files):
- Supplementary/
- Supplementary/.DS_Store
- __MACOSX/
- __MACOSX/Supplementary/
- __MACOSX/Supplementary/._.DS_Store
- Supplementary/Supp. fig. 1.pdf
- __MACOSX/Supplementary/._Supp. fig. 1.pdf
- Supplementary/Supp. fig. 2.pdf
- __MACOSX/Supplementary/._Supp. fig. 2.pdf
- Supplementary/Supp. fig. 3.pdf
- __MACOSX/Supplementary/._Supp. fig. 3.pdf
- Supplementary/Supp. fig. 4.pdf
- __MACOSX/Supplementary/._Supp. fig. 4.pdf
- Supplementary/Supp. fig. 5.pdf
- __MACOSX/Supplementary/._Supp. fig. 5.pdf
- Supplementary/Supp. fig. 6.pdf
- __MACOSX/Supplementary/._Supp. fig. 6.pdf
- Supplementary/Supp. fig. 7.pdf
- __MACOSX/Supplementary/._Supp. fig. 7.pdf
- Supplementary/Supp. fig. 8.pdf
- __MACOSX/Supplementary/._Supp. fig. 8.pdf
- Supplementary/Supp. fig. 9.pdf
- __MACOSX/Supplementary/._Supp. fig. 9.pdf
- Supplementary/Supplementary Tables.pdf
- __MACOSX/Supplementary/._Supplementary Tables.pdf
